# Supplementary material for: Characterization of Epithelial–Mesenchymal and Neuroendocrine Differentiation States in Pancreatic and Small Cell Ovarian Tumor Cells and Their Modulation by TGF-β1 and BMP-7
Source: Cells. 2024 Dec 5;13(23):2010. doi: 10.3390/cells13232010 (PMC11640004; doi:10.3390/cells13232010)
Supplement: Supplementary file 1 [file cells-13-02010-s001.zip]

Archive with 1 entries (1 files):
- cells-3130552-supplementary.pdf
